# Supplementary material for: Priority-Lasso: a simple hierarchical approach to the prediction of clinical outcome using multi-omics data
Source: BMC Bioinformatics. 2018 Sep 12;19:322. doi: 10.1186/s12859-018-2344-6 (PMC6134797; doi:10.1186/s12859-018-2344-6)
Supplement: Supplementary file 2 — R code written to perform the analyses. (ZIP 15 kb) [file 12859_2018_2344_MOESM2_ESM.zip]

Archive with 14 entries (14 files):
- Calibration.R
- Cutoffs.R
- Groups.R
- HR_pval.R
- KM_Curves.R
- model_calc_restricted.R
- model_calc_unrestricted.R
- Optimism.R
- README.txt
- Scores_Test.R
- Scores_Train.R
- sensitivity_analysis.R
- Table3.R
- training_data_preparation.R
