# Supplementary material for: Priority-Lasso: a simple hierarchical approach to the prediction of clinical outcome using multi-omics data
Source: BMC Bioinformatics. 2018 Sep 12;19:322. doi: 10.1186/s12859-018-2344-6 (PMC6134797; doi:10.1186/s12859-018-2344-6)
Supplement: Supplementary file 2 — R code written to perform the analyses. (ZIP 15 kb) [file 12859_2018_2344_MOESM2_ESM.zip › Scores_Train.R]

load("data_ELN_cat.RData")
dd.train <- data_ELN_cat
dd.train$ECOG <- as.numeric(as.vector(dd.train$ECOG))

###############################################################################
load("pl_kat_coeff.RData")
sig <- pl_kat_coeff

score <- as.vector(as.matrix(dd.train[ ,names(sig)]) %*% sig)

save(score, file="Score_pl_kat_coeff_Train.Rdata")

##########################################################################
load("pl_kat_cvoffset_coeff.RData")
sig <- pl_kat_cvoffset_coeff

score <- as.vector(as.matrix(dd.train[ ,names(sig)]) %*% sig)

save(score, file="Score_pl_kat_cvoffset_coeff_Train.Rdata")


##########################################################################
load("lasso_kat_coeff.RData")
sig <- lasso_kat_coeff

score <- as.vector(as.matrix(dd.train[ ,names(sig)]) %*% sig)

save(score, file="Score_lasso_kat_coeff_Train.Rdata")

###############################################################################
###############################################################################
load("data_ELN_var.RData")
dd.train <- data_ELN_var
dd.train$ECOG <- as.numeric(as.vector(dd.train$ECOG))

ind <- c(2:20, 22:23)
for(i in 1:length(ind)) {
  dd.train[ ,ind[i]] <- as.numeric(as.vector(dd.train[ ,ind[i]]))
}

#####
load("pl_ELN_coeff.RData")
sig <- pl_ELN_coeff

score <- as.vector(as.matrix(dd.train[ ,names(sig)]) %*% sig)

save(score, file="Score_pl_ELN_coeff_Train.Rdata")


###############################################################################
load("pl_ELN_cvoffset_coeff.RData")
sig <- pl_ELN_cvoffset_coeff

score <- as.vector(as.matrix(dd.train[ ,names(sig)]) %*% sig)

save(score, file="Score_pl_ELN_cvoffset_coeff_Train.Rdata")

###############################################################################
load("lasso_ELN_coeff.RData")
sig <- lasso_ELN_coeff

score <- as.vector(as.matrix(dd.train[ ,names(sig)]) %*% sig)

save(score, file="Score_lasso_ELN_coeff_Train.Rdata")
