# Supplementary material for: Priority-Lasso: a simple hierarchical approach to the prediction of clinical outcome using multi-omics data
Source: BMC Bioinformatics. 2018 Sep 12;19:322. doi: 10.1186/s12859-018-2344-6 (PMC6134797; doi:10.1186/s12859-018-2344-6)
Supplement: Supplementary file 2 — R code written to perform the analyses. (ZIP 15 kb) [file 12859_2018_2344_MOESM2_ESM.zip › sensitivity_analysis.R]

library(survival)
library(glmnet)
library(prioritylasso)

#########################################################
###   Different block orders: ELN2017 in categories   ###
#########################################################

load("data_ELN_cat.RData")

data <- data_ELN_cat[, 2:dim(data_ELN_cat)[2]]
outcome <- data_ELN_cat[,1]
blocks1234 <- list(1:2, 3:10, 11:50, 51:dim(data)[2])
blocks1243 <- list(1:2, 3:10, 51:dim(data)[2], 11:50)
blocks1324 <- list(1:2, 11:50, 3:10, 51:dim(data)[2])
blocks1342 <- list(1:2, 11:50, 51:dim(data)[2], 3:10)
blocks1423 <- list(1:2, 51:dim(data)[2], 3:10, 11:50)
blocks1432 <- list(1:2, 51:dim(data)[2], 11:50, 3:10)

blocks2134 <- list(3:10, 1:2, 11:50, 51:dim(data)[2])
blocks2143 <- list(3:10, 1:2, 51:dim(data)[2], 11:50)
blocks2314 <- list(3:10, 11:50, 1:2, 51:dim(data)[2])
blocks2341 <- list(3:10, 11:50, 51:dim(data)[2], 1:2)
blocks2413 <- list(3:10, 51:dim(data)[2], 1:2, 11:50)
blocks2431 <- list(3:10, 51:dim(data)[2], 11:50, 1:2)

blocks3124 <- list(11:50, 1:2, 3:10, 51:dim(data)[2])
blocks3142 <- list(11:50, 1:2, 51:dim(data)[2], 3:10)
blocks3214 <- list(11:50, 3:10, 1:2, 51:dim(data)[2])
blocks3241 <- list(11:50, 3:10, 51:dim(data)[2], 1:2)
blocks3412 <- list(11:50, 51:dim(data)[2], 1:2, 3:10)
blocks3421 <- list(11:50, 51:dim(data)[2], 3:10, 1:2)

blocks4123 <- list(51:dim(data)[2], 1:2, 3:10, 11:50)
blocks4132 <- list(51:dim(data)[2], 1:2, 11:50, 3:10)
blocks4213 <- list(51:dim(data)[2], 3:10, 1:2, 11:50)
blocks4231 <- list(51:dim(data)[2], 3:10, 11:50, 1:2)
blocks4312 <- list(51:dim(data)[2], 11:50, 1:2, 3:10)
blocks4321 <- list(51:dim(data)[2], 11:50, 3:10, 1:2)


###____________________________###
###   block 1 as first block   ###
###____________________________###


set.seed(38488074)
pl_kat <- prioritylasso(X = data.matrix(data), Y = outcome, family = "cox",
                        type.measure = "deviance", blocks = blocks1234,
                        max.coef = c(Inf, Inf, Inf, 10), block1.penalization = T,
                        standardize = FALSE)
pl_kat_coeff1234 <- pl_kat$coefficients[pl_kat$coefficients != 0]


set.seed(38488074)
pl_kat <- prioritylasso(X = data.matrix(data), Y = outcome, family = "cox",
                        type.measure = "deviance", blocks = blocks1234,
                        max.coef = c(Inf, Inf, Inf, 10), block1.penalization = T,
                        standardize = FALSE, cvoffset = TRUE)
pl_kat_cvoffset_coeff1234 <- pl_kat$coefficients[pl_kat$coefficients != 0]


###


set.seed(38488074)
pl_kat <- prioritylasso(X = data.matrix(data), Y = outcome, family = "cox",
                        type.measure = "deviance", blocks = blocks1243,
                        max.coef = c(Inf, Inf, 10, Inf), block1.penalization = T,
                        standardize = FALSE)
pl_kat_coeff1243 <- pl_kat$coefficients[pl_kat$coefficients != 0]


set.seed(38488074)
pl_kat <- prioritylasso(X = data.matrix(data), Y = outcome, family = "cox",
                        type.measure = "deviance", blocks = blocks1243,
                        max.coef = c(Inf, Inf, 10, Inf), block1.penalization = T,
                        standardize = FALSE, cvoffset = TRUE)
pl_kat_cvoffset_coeff1243 <- pl_kat$coefficients[pl_kat$coefficients != 0]


###


set.seed(38488074)
pl_kat <- prioritylasso(X = data.matrix(data), Y = outcome, family = "cox", 
                        type.measure = "deviance", blocks = blocks1324, 
                        max.coef = c(Inf, Inf, Inf, 10), block1.penalization = T, 
                        standardize = FALSE)
pl_kat_coeff1324 <- pl_kat$coefficients[pl_kat$coefficients != 0]


set.seed(38488074)
pl_kat <- prioritylasso(X = data.matrix(data), Y = outcome, family = "cox", 
                        type.measure = "deviance", blocks = blocks1324, 
                        max.coef = c(Inf, Inf, Inf, 10), block1.penalization = T, 
                        standardize = FALSE, cvoffset = TRUE)
pl_kat_cvoffset_coeff1324 <- pl_kat$coefficients[pl_kat$coefficients != 0]


###

set.seed(38488074)
pl_kat <- prioritylasso(X = data.matrix(data), Y = outcome, family = "cox", 
                        type.measure = "deviance", blocks = blocks1342, 
                        max.coef = c(Inf, Inf, 10, Inf), block1.penalization = T, 
                        standardize = FALSE)
pl_kat_coeff1342 <- pl_kat$coefficients[pl_kat$coefficients != 0]


set.seed(38488074)
pl_kat <- prioritylasso(X = data.matrix(data), Y = outcome, family = "cox", 
                        type.measure = "deviance", blocks = blocks1342, 
                        max.coef = c(Inf, Inf, 10, Inf), block1.penalization = T, 
                        standardize = FALSE, cvoffset = TRUE)
pl_kat_cvoffset_coeff1342 <- pl_kat$coefficients[pl_kat$coefficients != 0]


###

set.seed(38488074)
pl_kat <- prioritylasso(X = data.matrix(data), Y = outcome, family = "cox", 
                        type.measure = "deviance", blocks = blocks1423, 
                        max.coef = c(Inf, 10, Inf, Inf), block1.penalization = T, 
                        standardize = FALSE)
pl_kat_coeff1423 <- pl_kat$coefficients[pl_kat$coefficients != 0]


set.seed(38488074)
pl_kat <- prioritylasso(X = data.matrix(data), Y = outcome, family = "cox", 
                        type.measure = "deviance", blocks = blocks1423, 
                        max.coef = c(Inf, 10, Inf, Inf), block1.penalization = T, 
                        standardize = FALSE, cvoffset = TRUE)
pl_kat_cvoffset_coeff1423 <- pl_kat$coefficients[pl_kat$coefficients != 0]


###

set.seed(38488074)
pl_kat <- prioritylasso(X = data.matrix(data), Y = outcome, family = "cox", 
                        type.measure = "deviance", blocks = blocks1432, 
                        max.coef = c(Inf, 10, Inf, Inf), block1.penalization = T, 
                        standardize = FALSE)
pl_kat_coeff1432 <- pl_kat$coefficients[pl_kat$coefficients != 0]


set.seed(38488074)
pl_kat <- prioritylasso(X = data.matrix(data), Y = outcome, family = "cox", 
                        type.measure = "deviance", blocks = blocks1432, 
                        max.coef = c(Inf, 10, Inf, Inf), block1.penalization = T, 
                        standardize = FALSE, cvoffset = TRUE)
pl_kat_cvoffset_coeff1432 <- pl_kat$coefficients[pl_kat$coefficients != 0]


###____________________________###
###   block 2 as first block   ###
###____________________________###


set.seed(38488074)
pl_kat <- prioritylasso(X = data.matrix(data), Y = outcome, family = "cox", 
                        type.measure = "deviance", blocks = blocks2134, 
                        max.coef = c(Inf, Inf, Inf, 10), block1.penalization = T, 
                        standardize = FALSE)
pl_kat_coeff2134 <- pl_kat$coefficients[pl_kat$coefficients != 0]


set.seed(38488074)
pl_kat <- prioritylasso(X = data.matrix(data), Y = outcome, family = "cox", 
                        type.measure = "deviance", blocks = blocks2134, 
                        max.coef = c(Inf, Inf, Inf, 10), block1.penalization = T, 
                        standardize = FALSE, cvoffset = TRUE)
pl_kat_cvoffset_coeff2134 <- pl_kat$coefficients[pl_kat$coefficients != 0]


###

set.seed(38488074)
pl_kat <- prioritylasso(X = data.matrix(data), Y = outcome, family = "cox", 
                        type.measure = "deviance", blocks = blocks2143, 
                        max.coef = c(Inf, Inf, 10, Inf), block1.penalization = T, 
                        standardize = FALSE)
pl_kat_coeff2143 <- pl_kat$coefficients[pl_kat$coefficients != 0]


set.seed(38488074)
pl_kat <- prioritylasso(X = data.matrix(data), Y = outcome, family = "cox", 
                        type.measure = "deviance", blocks = blocks2143, 
                        max.coef = c(Inf, Inf, 10, Inf), block1.penalization = T, 
                        standardize = FALSE, cvoffset = TRUE)
pl_kat_cvoffset_coeff2143 <- pl_kat$coefficients[pl_kat$coefficients != 0]


###

set.seed(38488074)
pl_kat <- prioritylasso(X = data.matrix(data), Y = outcome, family = "cox", 
                        type.measure = "deviance", blocks = blocks2314, 
                        max.coef = c(Inf, Inf, Inf, 10), block1.penalization = T, 
                        standardize = FALSE)
pl_kat_coeff2314 <- pl_kat$coefficients[pl_kat$coefficients != 0]


set.seed(38488074)
pl_kat <- prioritylasso(X = data.matrix(data), Y = outcome, family = "cox", 
                        type.measure = "deviance", blocks = blocks2314, 
                        max.coef = c(Inf, Inf, Inf, 10), block1.penalization = T, 
                        standardize = FALSE, cvoffset = TRUE)
pl_kat_cvoffset_coeff2314 <- pl_kat$coefficients[pl_kat$coefficients != 0]


###

set.seed(38488074)
pl_kat <- prioritylasso(X = data.matrix(data), Y = outcome, family = "cox", 
                        type.measure = "deviance", blocks = blocks2341, 
                        max.coef = c(Inf, Inf, 10, Inf), block1.penalization = T, 
                        standardize = FALSE)
pl_kat_coeff2341 <- pl_kat$coefficients[pl_kat$coefficients != 0]


set.seed(38488074)
pl_kat <- prioritylasso(X = data.matrix(data), Y = outcome, family = "cox", 
                        type.measure = "deviance", blocks = blocks2341, 
                        max.coef = c(Inf, Inf, 10, Inf), block1.penalization = T, 
                        standardize = FALSE, cvoffset = TRUE)
pl_kat_cvoffset_coeff2341 <- pl_kat$coefficients[pl_kat$coefficients != 0]


###

set.seed(38488074)
pl_kat <- prioritylasso(X = data.matrix(data), Y = outcome, family = "cox", 
                        type.measure = "deviance", blocks = blocks2413, 
                        max.coef = c(Inf, 10, Inf, Inf), block1.penalization = T, 
                        standardize = FALSE)
pl_kat_coeff2413 <- pl_kat$coefficients[pl_kat$coefficients != 0]


set.seed(38488074)
pl_kat <- prioritylasso(X = data.matrix(data), Y = outcome, family = "cox", 
                        type.measure = "deviance", blocks = blocks2413, 
                        max.coef = c(Inf, 10, Inf, Inf), block1.penalization = T, 
                        standardize = FALSE, cvoffset = TRUE)
pl_kat_cvoffset_coeff2413 <- pl_kat$coefficients[pl_kat$coefficients != 0]


###

set.seed(38488074)
pl_kat <- prioritylasso(X = data.matrix(data), Y = outcome, family = "cox", 
                        type.measure = "deviance", blocks = blocks2431, 
                        max.coef = c(Inf, 10, Inf, Inf), block1.penalization = T, 
                        standardize = FALSE)
pl_kat_coeff2431 <- pl_kat$coefficients[pl_kat$coefficients != 0]


set.seed(38488074)
pl_kat <- prioritylasso(X = data.matrix(data), Y = outcome, family = "cox", 
                        type.measure = "deviance", blocks = blocks2431, 
                        max.coef = c(Inf, 10, Inf, Inf), block1.penalization = T, 
                        standardize = FALSE, cvoffset = TRUE)
pl_kat_cvoffset_coeff2431 <- pl_kat$coefficients[pl_kat$coefficients != 0]


###____________________________###
###   block 3 as first block   ###
###____________________________###


set.seed(38488074)
pl_kat <- prioritylasso(X = data.matrix(data), Y = outcome, family = "cox", 
                        type.measure = "deviance", blocks = blocks3124, 
                        max.coef = c(Inf, Inf, Inf, 10), block1.penalization = T, 
                        standardize = FALSE)
pl_kat_coeff3124 <- pl_kat$coefficients[pl_kat$coefficients != 0]


set.seed(38488074)
pl_kat <- prioritylasso(X = data.matrix(data), Y = outcome, family = "cox", 
                        type.measure = "deviance", blocks = blocks3124, 
                        max.coef = c(Inf, Inf, Inf, 10), block1.penalization = T, 
                        standardize = FALSE, cvoffset = TRUE)
pl_kat_cvoffset_coeff3124 <- pl_kat$coefficients[pl_kat$coefficients != 0]


###

set.seed(38488074)
pl_kat <- prioritylasso(X = data.matrix(data), Y = outcome, family = "cox", 
                        type.measure = "deviance", blocks = blocks3142, 
                        max.coef = c(Inf, Inf, 10, Inf), block1.penalization = T, 
                        standardize = FALSE)
pl_kat_coeff3142 <- pl_kat$coefficients[pl_kat$coefficients != 0]


set.seed(38488074)
pl_kat <- prioritylasso(X = data.matrix(data), Y = outcome, family = "cox", 
                        type.measure = "deviance", blocks = blocks3142, 
                        max.coef = c(Inf, Inf, 10, Inf), block1.penalization = T, 
                        standardize = FALSE, cvoffset = TRUE)
pl_kat_cvoffset_coeff3142 <- pl_kat$coefficients[pl_kat$coefficients != 0]


###

set.seed(38488074)
pl_kat <- prioritylasso(X = data.matrix(data), Y = outcome, family = "cox", 
                        type.measure = "deviance", blocks = blocks3214, 
                        max.coef = c(Inf, Inf, Inf, 10), block1.penalization = T, 
                        standardize = FALSE)
pl_kat_coeff3214 <- pl_kat$coefficients[pl_kat$coefficients != 0]


set.seed(38488074)
pl_kat <- prioritylasso(X = data.matrix(data), Y = outcome, family = "cox", 
                        type.measure = "deviance", blocks = blocks3214, 
                        max.coef = c(Inf, Inf, Inf, 10), block1.penalization = T, 
                        standardize = FALSE, cvoffset = TRUE)
pl_kat_cvoffset_coeff3214 <- pl_kat$coefficients[pl_kat$coefficients != 0]


###

set.seed(38488074)
pl_kat <- prioritylasso(X = data.matrix(data), Y = outcome, family = "cox", 
                        type.measure = "deviance", blocks = blocks3241, 
                        max.coef = c(Inf, Inf, 10, Inf), block1.penalization = T, 
                        standardize = FALSE)
pl_kat_coeff3241 <- pl_kat$coefficients[pl_kat$coefficients != 0]


set.seed(38488074)
pl_kat <- prioritylasso(X = data.matrix(data), Y = outcome, family = "cox", 
                        type.measure = "deviance", blocks = blocks3241, 
                        max.coef = c(Inf, Inf, 10, Inf), block1.penalization = T, 
                        standardize = FALSE, cvoffset = TRUE)
pl_kat_cvoffset_coeff3241 <- pl_kat$coefficients[pl_kat$coefficients != 0]


###

set.seed(38488074)
pl_kat <- prioritylasso(X = data.matrix(data), Y = outcome, family = "cox", 
                        type.measure = "deviance", blocks = blocks3412, 
                        max.coef = c(Inf, 10, Inf, Inf), block1.penalization = T, 
                        standardize = FALSE)
pl_kat_coeff3412 <- pl_kat$coefficients[pl_kat$coefficients != 0]


set.seed(38488074)
pl_kat <- prioritylasso(X = data.matrix(data), Y = outcome, family = "cox", 
                        type.measure = "deviance", blocks = blocks3412, 
                        max.coef = c(Inf, 10, Inf, Inf), block1.penalization = T, 
                        standardize = FALSE, cvoffset = TRUE)
pl_kat_cvoffset_coeff3412 <- pl_kat$coefficients[pl_kat$coefficients != 0]


###

set.seed(38488074)
pl_kat <- prioritylasso(X = data.matrix(data), Y = outcome, family = "cox", 
                        type.measure = "deviance", blocks = blocks3421, 
                        max.coef = c(Inf, 10, Inf, Inf), block1.penalization = T, 
                        standardize = FALSE)
pl_kat_coeff3421 <- pl_kat$coefficients[pl_kat$coefficients != 0]


set.seed(38488074)
pl_kat <- prioritylasso(X = data.matrix(data), Y = outcome, family = "cox", 
                        type.measure = "deviance", blocks = blocks3421, 
                        max.coef = c(Inf, 10, Inf, Inf), block1.penalization = T, 
                        standardize = FALSE, cvoffset = TRUE)
pl_kat_cvoffset_coeff3421 <- pl_kat$coefficients[pl_kat$coefficients != 0]


###____________________________###
###   block 4 as first block   ###
###____________________________###

set.seed(38488074)
pl_kat <- prioritylasso(X = data.matrix(data), Y = outcome, family = "cox", 
                        type.measure = "deviance", blocks = blocks4123, 
                        max.coef = c(10, Inf, Inf, Inf), block1.penalization = T, 
                        standardize = FALSE)
pl_kat_coeff4123 <- pl_kat$coefficients[pl_kat$coefficients != 0]


set.seed(38488074)
pl_kat <- prioritylasso(X = data.matrix(data), Y = outcome, family = "cox", 
                        type.measure = "deviance", blocks = blocks4123, 
                        max.coef = c(10, Inf, Inf, Inf), block1.penalization = T, 
                        standardize = FALSE, cvoffset = TRUE)
pl_kat_cvoffset_coeff4123 <- pl_kat$coefficients[pl_kat$coefficients != 0]


###

set.seed(38488074)
pl_kat <- prioritylasso(X = data.matrix(data), Y = outcome, family = "cox", 
                        type.measure = "deviance", blocks = blocks4132, 
                        max.coef = c(10, Inf, Inf, Inf), block1.penalization = T, 
                        standardize = FALSE)
pl_kat_coeff4132 <- pl_kat$coefficients[pl_kat$coefficients != 0]


set.seed(38488074)
pl_kat <- prioritylasso(X = data.matrix(data), Y = outcome, family = "cox", 
                        type.measure = "deviance", blocks = blocks4132, 
                        max.coef = c(10, Inf, Inf, Inf), block1.penalization = T, 
                        standardize = FALSE, cvoffset = TRUE)
pl_kat_cvoffset_coeff4132 <- pl_kat$coefficients[pl_kat$coefficients != 0]


###

set.seed(38488074)
pl_kat <- prioritylasso(X = data.matrix(data), Y = outcome, family = "cox", 
                        type.measure = "deviance", blocks = blocks4213, 
                        max.coef = c(10, Inf, Inf, Inf), block1.penalization = T, 
                        standardize = FALSE)
pl_kat_coeff4213 <- pl_kat$coefficients[pl_kat$coefficients != 0]


set.seed(38488074)
pl_kat <- prioritylasso(X = data.matrix(data), Y = outcome, family = "cox", 
                        type.measure = "deviance", blocks = blocks4213, 
                        max.coef = c(10, Inf, Inf, Inf), block1.penalization = T, 
                        standardize = FALSE, cvoffset = TRUE)
pl_kat_cvoffset_coeff4213 <- pl_kat$coefficients[pl_kat$coefficients != 0]


###

set.seed(38488074)
pl_kat <- prioritylasso(X = data.matrix(data), Y = outcome, family = "cox", 
                        type.measure = "deviance", blocks = blocks4231, 
                        max.coef = c(10, Inf, Inf, Inf), block1.penalization = T, 
                        standardize = FALSE)
pl_kat_coeff4231 <- pl_kat$coefficients[pl_kat$coefficients != 0]


set.seed(38488074)
pl_kat <- prioritylasso(X = data.matrix(data), Y = outcome, family = "cox", 
                        type.measure = "deviance", blocks = blocks4231, 
                        max.coef = c(10, Inf, Inf, Inf), block1.penalization = T, 
                        standardize = FALSE, cvoffset = TRUE)
pl_kat_cvoffset_coeff4231 <- pl_kat$coefficients[pl_kat$coefficients != 0]


###

set.seed(38488074)
pl_kat <- prioritylasso(X = data.matrix(data), Y = outcome, family = "cox", 
                        type.measure = "deviance", blocks = blocks4312, 
                        max.coef = c(10, Inf, Inf, Inf), block1.penalization = T, 
                        standardize = FALSE)
pl_kat_coeff4312 <- pl_kat$coefficients[pl_kat$coefficients != 0]


set.seed(38488074)
pl_kat <- prioritylasso(X = data.matrix(data), Y = outcome, family = "cox", 
                        type.measure = "deviance", blocks = blocks4312, 
                        max.coef = c(10, Inf, Inf, Inf), block1.penalization = T, 
                        standardize = FALSE, cvoffset = TRUE)
pl_kat_cvoffset_coeff4312 <- pl_kat$coefficients[pl_kat$coefficients != 0]


###

set.seed(38488074)
pl_kat <- prioritylasso(X = data.matrix(data), Y = outcome, family = "cox", 
                        type.measure = "deviance", blocks = blocks4321, 
                        max.coef = c(10, Inf, Inf, Inf), block1.penalization = T, 
                        standardize = FALSE)
pl_kat_coeff4321 <- pl_kat$coefficients[pl_kat$coefficients != 0]


set.seed(38488074)
pl_kat <- prioritylasso(X = data.matrix(data), Y = outcome, family = "cox", 
                        type.measure = "deviance", blocks = blocks4321, 
                        max.coef = c(10, Inf, Inf, Inf), block1.penalization = T, 
                        standardize = FALSE, cvoffset = TRUE)
pl_kat_cvoffset_coeff4321 <- pl_kat$coefficients[pl_kat$coefficients != 0]


######################################################
###   Different block orders: ELN 2017 variables   ###
######################################################

load("data_ELN_var.RData")

data <- data_ELN_var[,2:dim(data_ELN_var)[2]]
outcome <- data_ELN_var[,1]

blocks1234 <- list(1:19, 20:27, 28:67, 68:dim(data)[2])
blocks1243 <- list(1:19, 20:27, 68:dim(data)[2], 28:67)
blocks1324 <- list(1:19, 28:67, 20:27, 68:dim(data)[2])
blocks1342 <- list(1:19, 28:67, 68:dim(data)[2], 20:27)
blocks1423 <- list(1:19, 68:dim(data)[2], 20:27, 28:67)
blocks1432 <- list(1:19, 68:dim(data)[2], 28:67, 20:27)

blocks2134 <- list(20:27, 1:19, 28:67, 68:dim(data)[2])
blocks2143 <- list(20:27, 1:19, 68:dim(data)[2], 28:67)
blocks2314 <- list(20:27, 28:67, 1:19, 68:dim(data)[2])
blocks2341 <- list(20:27, 28:67, 68:dim(data)[2], 1:19)
blocks2413 <- list(20:27, 68:dim(data)[2], 1:19, 28:67)
blocks2431 <- list(20:27, 68:dim(data)[2], 28:67, 1:19)

blocks3124 <- list(28:67, 1:19, 20:27, 68:dim(data)[2])
blocks3142 <- list(28:67, 1:19, 68:dim(data)[2], 20:27)
blocks3214 <- list(28:67, 20:27, 1:19, 68:dim(data)[2])
blocks3241 <- list(28:67, 20:27, 68:dim(data)[2], 1:19)
blocks3412 <- list(28:67, 68:dim(data)[2], 1:19, 20:27)
blocks3421 <- list(28:67, 68:dim(data)[2], 20:27, 1:19)

blocks4123 <- list(68:dim(data)[2], 1:19, 20:27, 28:67)
blocks4132 <- list(68:dim(data)[2], 1:19, 28:67, 20:27)
blocks4213 <- list(68:dim(data)[2], 20:27, 1:19, 28:67)
blocks4231 <- list(68:dim(data)[2], 20:27, 28:67, 1:19)
blocks4312 <- list(68:dim(data)[2], 28:67, 1:19, 20:27)
blocks4321 <- list(68:dim(data)[2], 28:67, 20:27, 1:19)


###____________________________###
###   block 1 as first block   ###
###____________________________###


set.seed(38488074)
pl_eln <- prioritylasso(X = data.matrix(data), Y = outcome, family = "cox", 
                        type.measure = "deviance", blocks = blocks1234, 
                        max.coef = c(Inf, Inf, Inf, 10), block1.penalization = T, 
                        standardize = FALSE)
pl_eln_coeff1234 <- pl_eln$coefficients[pl_eln$coefficients != 0]


set.seed(38488074)
pl_eln <- prioritylasso(X = data.matrix(data), Y = outcome, family = "cox", 
                        type.measure = "deviance", blocks = blocks1234, 
                        max.coef = c(Inf, Inf, Inf, 10), block1.penalization = T, 
                        standardize = FALSE, cvoffset = TRUE)
pl_eln_cvoffset_coeff1234 <- pl_eln$coefficients[pl_eln$coefficients != 0]


###

set.seed(38488074)
pl_eln <- prioritylasso(X = data.matrix(data), Y = outcome, family = "cox", 
                        type.measure = "deviance", blocks = blocks1243, 
                        max.coef = c(Inf, Inf, 10, Inf), block1.penalization = T, 
                        standardize = FALSE)
pl_eln_coeff1243 <- pl_eln$coefficients[pl_eln$coefficients != 0]


set.seed(38488074)
pl_eln <- prioritylasso(X = data.matrix(data), Y = outcome, family = "cox", 
                        type.measure = "deviance", blocks = blocks1243, 
                        max.coef = c(Inf, Inf, 10, Inf), block1.penalization = T, 
                        standardize = FALSE, cvoffset = TRUE)
pl_eln_cvoffset_coeff1243 <- pl_eln$coefficients[pl_eln$coefficients != 0]

###

set.seed(38488074)
pl_eln <- prioritylasso(X = data.matrix(data), Y = outcome, family = "cox", 
                        type.measure = "deviance", blocks = blocks1324, 
                        max.coef = c(Inf, Inf, Inf, 10), block1.penalization = T, 
                        standardize = FALSE)
pl_eln_coeff1324 <- pl_eln$coefficients[pl_eln$coefficients != 0]


set.seed(38488074)
pl_eln <- prioritylasso(X = data.matrix(data), Y = outcome, family = "cox", 
                        type.measure = "deviance", blocks = blocks1324, 
                        max.coef = c(Inf, Inf, Inf, 10), block1.penalization = T, 
                        standardize = FALSE, cvoffset = TRUE)
pl_eln_cvoffset_coeff1324 <- pl_eln$coefficients[pl_eln$coefficients != 0]

###

set.seed(38488074)
pl_eln <- prioritylasso(X = data.matrix(data), Y = outcome, family = "cox", 
                        type.measure = "deviance", blocks = blocks1342, 
                        max.coef = c(Inf, Inf, 10, Inf), block1.penalization = T, 
                        standardize = FALSE)
pl_eln_coeff1342 <- pl_eln$coefficients[pl_eln$coefficients != 0]


set.seed(38488074)
pl_eln <- prioritylasso(X = data.matrix(data), Y = outcome, family = "cox", 
                        type.measure = "deviance", blocks = blocks1342, 
                        max.coef = c(Inf, Inf, 10, Inf), block1.penalization = T, 
                        standardize = FALSE, cvoffset = TRUE)
pl_eln_cvoffset_coeff1342 <- pl_eln$coefficients[pl_eln$coefficients != 0]


###

set.seed(38488074)
pl_eln <- prioritylasso(X = data.matrix(data), Y = outcome, family = "cox", 
                        type.measure = "deviance", blocks = blocks1423, 
                        max.coef = c(Inf, 10, Inf, Inf), block1.penalization = T, 
                        standardize = FALSE)
pl_eln_coeff1423 <- pl_eln$coefficients[pl_eln$coefficients != 0]


set.seed(38488074)
pl_eln <- prioritylasso(X = data.matrix(data), Y = outcome, family = "cox", 
                        type.measure = "deviance", blocks = blocks1423, 
                        max.coef = c(Inf, 10, Inf, Inf), block1.penalization = T, 
                        standardize = FALSE, cvoffset = TRUE)
pl_eln_cvoffset_coeff1423 <- pl_eln$coefficients[pl_eln$coefficients != 0]


###

set.seed(38488074)
pl_eln <- prioritylasso(X = data.matrix(data), Y = outcome, family = "cox", 
                        type.measure = "deviance", blocks = blocks1432, 
                        max.coef = c(Inf, 10, Inf, Inf), block1.penalization = T, 
                        standardize = FALSE)
pl_eln_coeff1432 <- pl_eln$coefficients[pl_eln$coefficients != 0]


set.seed(38488074)
pl_eln <- prioritylasso(X = data.matrix(data), Y = outcome, family = "cox", 
                        type.measure = "deviance", blocks = blocks1432, 
                        max.coef = c(Inf, 10, Inf, Inf), block1.penalization = T, 
                        standardize = FALSE, cvoffset = TRUE)
pl_eln_cvoffset_coeff1432 <- pl_eln$coefficients[pl_eln$coefficients != 0]


###____________________________###
###   block 2 as first block   ###
###____________________________###


set.seed(38488074)
pl_eln <- prioritylasso(X = data.matrix(data), Y = outcome, family = "cox", 
                        type.measure = "deviance", blocks = blocks2134, 
                        max.coef = c(Inf, Inf, Inf, 10), block1.penalization = T, 
                        standardize = FALSE)
pl_eln_coeff2134 <- pl_eln$coefficients[pl_eln$coefficients != 0]


set.seed(38488074)
pl_eln <- prioritylasso(X = data.matrix(data), Y = outcome, family = "cox", 
                        type.measure = "deviance", blocks = blocks2134, 
                        max.coef = c(Inf, Inf, Inf, 10), block1.penalization = T, 
                        standardize = FALSE, cvoffset = TRUE)
pl_eln_cvoffset_coeff2134 <- pl_eln$coefficients[pl_eln$coefficients != 0]


###

set.seed(38488074)
pl_eln <- prioritylasso(X = data.matrix(data), Y = outcome, family = "cox", 
                        type.measure = "deviance", blocks = blocks2143, 
                        max.coef = c(Inf, Inf, 10, Inf), block1.penalization = T, 
                        standardize = FALSE)
pl_eln_coeff2143 <- pl_eln$coefficients[pl_eln$coefficients != 0]


set.seed(38488074)
pl_eln <- prioritylasso(X = data.matrix(data), Y = outcome, family = "cox", 
                        type.measure = "deviance", blocks = blocks2143, 
                        max.coef = c(Inf, Inf, 10, Inf), block1.penalization = T, 
                        standardize = FALSE, cvoffset = TRUE)
pl_eln_cvoffset_coeff2143 <- pl_eln$coefficients[pl_eln$coefficients != 0]


###

set.seed(38488074)
pl_eln <- prioritylasso(X = data.matrix(data), Y = outcome, family = "cox", 
                        type.measure = "deviance", blocks = blocks2314, 
                        max.coef = c(Inf, Inf, Inf, 10), block1.penalization = T, 
                        standardize = FALSE)
pl_eln_coeff2314 <- pl_eln$coefficients[pl_eln$coefficients != 0]


set.seed(38488074)
pl_eln <- prioritylasso(X = data.matrix(data), Y = outcome, family = "cox", 
                        type.measure = "deviance", blocks = blocks2314, 
                        max.coef = c(Inf, Inf, Inf, 10), block1.penalization = T, 
                        standardize = FALSE, cvoffset = TRUE)
pl_eln_cvoffset_coeff2314 <- pl_eln$coefficients[pl_eln$coefficients != 0]


###

set.seed(38488074)
pl_eln <- prioritylasso(X = data.matrix(data), Y = outcome, family = "cox", 
                        type.measure = "deviance", blocks = blocks2341, 
                        max.coef = c(Inf, Inf, 10, Inf), block1.penalization = T, 
                        standardize = FALSE)
pl_eln_coeff2341 <- pl_eln$coefficients[pl_eln$coefficients != 0]


set.seed(38488074)
pl_eln <- prioritylasso(X = data.matrix(data), Y = outcome, family = "cox", 
                        type.measure = "deviance", blocks = blocks2341, 
                        max.coef = c(Inf, Inf, 10, Inf), block1.penalization = T, 
                        standardize = FALSE, cvoffset = TRUE)
pl_eln_cvoffset_coeff2341 <- pl_eln$coefficients[pl_eln$coefficients != 0]


###

set.seed(38488074)
pl_eln <- prioritylasso(X = data.matrix(data), Y = outcome, family = "cox", 
                        type.measure = "deviance", blocks = blocks2413, 
                        max.coef = c(Inf, 10, Inf, Inf), block1.penalization = T, 
                        standardize = FALSE)
pl_eln_coeff2413 <- pl_eln$coefficients[pl_eln$coefficients != 0]


set.seed(38488074)
pl_eln <- prioritylasso(X = data.matrix(data), Y = outcome, family = "cox", 
                        type.measure = "deviance", blocks = blocks2413, 
                        max.coef = c(Inf, 10, Inf, Inf), block1.penalization = T, 
                        standardize = FALSE, cvoffset = TRUE)
pl_eln_cvoffset_coeff2413 <- pl_eln$coefficients[pl_eln$coefficients != 0]


###

set.seed(38488074)
pl_eln <- prioritylasso(X = data.matrix(data), Y = outcome, family = "cox", 
                        type.measure = "deviance", blocks = blocks2431, 
                        max.coef = c(Inf, 10, Inf, Inf), block1.penalization = T, 
                        standardize = FALSE)
pl_eln_coeff2431 <- pl_eln$coefficients[pl_eln$coefficients != 0]


set.seed(38488074)
pl_eln <- prioritylasso(X = data.matrix(data), Y = outcome, family = "cox", 
                        type.measure = "deviance", blocks = blocks2431, 
                        max.coef = c(Inf, 10, Inf, Inf), block1.penalization = T, 
                        standardize = FALSE, cvoffset = TRUE)
pl_eln_cvoffset_coeff2431 <- pl_eln$coefficients[pl_eln$coefficients != 0]


###____________________________###
###   block 3 as first block   ###
###____________________________###


set.seed(38488074)
pl_eln <- prioritylasso(X = data.matrix(data), Y = outcome, family = "cox", 
                        type.measure = "deviance", blocks = blocks3124, 
                        max.coef = c(Inf, Inf, Inf, 10), block1.penalization = T, 
                        standardize = FALSE)
pl_eln_coeff3124 <- pl_eln$coefficients[pl_eln$coefficients != 0]


set.seed(38488074)
pl_eln <- prioritylasso(X = data.matrix(data), Y = outcome, family = "cox", 
                        type.measure = "deviance", blocks = blocks3124, 
                        max.coef = c(Inf, Inf, Inf, 10), block1.penalization = T, 
                        standardize = FALSE, cvoffset = TRUE)
pl_eln_cvoffset_coeff3124 <- pl_eln$coefficients[pl_eln$coefficients != 0]


###

set.seed(38488074)
pl_eln <- prioritylasso(X = data.matrix(data), Y = outcome, family = "cox", 
                        type.measure = "deviance", blocks = blocks3142, 
                        max.coef = c(Inf, Inf, 10, Inf), block1.penalization = T, 
                        standardize = FALSE)
pl_eln_coeff3142 <- pl_eln$coefficients[pl_eln$coefficients != 0]


set.seed(38488074)
pl_eln <- prioritylasso(X = data.matrix(data), Y = outcome, family = "cox", 
                        type.measure = "deviance", blocks = blocks3142, 
                        max.coef = c(Inf, Inf, 10, Inf), block1.penalization = T, 
                        standardize = FALSE, cvoffset = TRUE)
pl_eln_cvoffset_coeff3142 <- pl_eln$coefficients[pl_eln$coefficients != 0]


###

set.seed(38488074)
pl_eln <- prioritylasso(X = data.matrix(data), Y = outcome, family = "cox", 
                        type.measure = "deviance", blocks = blocks3214, 
                        max.coef = c(Inf, Inf, Inf, 10), block1.penalization = T, 
                        standardize = FALSE)
pl_eln_coeff3214 <- pl_eln$coefficients[pl_eln$coefficients != 0]


set.seed(38488074)
pl_eln <- prioritylasso(X = data.matrix(data), Y = outcome, family = "cox", 
                        type.measure = "deviance", blocks = blocks3214, 
                        max.coef = c(Inf, Inf, Inf, 10), block1.penalization = T, 
                        standardize = FALSE, cvoffset = TRUE)
pl_eln_cvoffset_coeff3214 <- pl_eln$coefficients[pl_eln$coefficients != 0]

###

set.seed(38488074)
pl_eln <- prioritylasso(X = data.matrix(data), Y = outcome, family = "cox", 
                        type.measure = "deviance", blocks = blocks3241, 
                        max.coef = c(Inf, Inf, 10, Inf), block1.penalization = T, 
                        standardize = FALSE)
pl_eln_coeff3241 <- pl_eln$coefficients[pl_eln$coefficients != 0]


set.seed(38488074)
pl_eln <- prioritylasso(X = data.matrix(data), Y = outcome, family = "cox", 
                        type.measure = "deviance", blocks = blocks3241, 
                        max.coef = c(Inf, Inf, 10, Inf), block1.penalization = T, 
                        standardize = FALSE, cvoffset = TRUE)
pl_eln_cvoffset_coeff3241 <- pl_eln$coefficients[pl_eln$coefficients != 0]


###

set.seed(38488074)
pl_eln <- prioritylasso(X = data.matrix(data), Y = outcome, family = "cox", 
                        type.measure = "deviance", blocks = blocks3412, 
                        max.coef = c(Inf, 10, Inf, Inf), block1.penalization = T, 
                        standardize = FALSE)
pl_eln_coeff3412 <- pl_eln$coefficients[pl_eln$coefficients != 0]


set.seed(38488074)
pl_eln <- prioritylasso(X = data.matrix(data), Y = outcome, family = "cox", 
                        type.measure = "deviance", blocks = blocks3412, 
                        max.coef = c(Inf, 10, Inf, Inf), block1.penalization = T, 
                        standardize = FALSE, cvoffset = TRUE)
pl_eln_cvoffset_coeff3412 <- pl_eln$coefficients[pl_eln$coefficients != 0]


###

set.seed(38488074)
pl_eln <- prioritylasso(X = data.matrix(data), Y = outcome, family = "cox", 
                        type.measure = "deviance", blocks = blocks3421, 
                        max.coef = c(Inf, 10, Inf, Inf), block1.penalization = T, 
                        standardize = FALSE)
pl_eln_coeff3421 <- pl_eln$coefficients[pl_eln$coefficients != 0]


set.seed(38488074)
pl_eln <- prioritylasso(X = data.matrix(data), Y = outcome, family = "cox", 
                        type.measure = "deviance", blocks = blocks3421, 
                        max.coef = c(Inf, 10, Inf, Inf), block1.penalization = T, 
                        standardize = FALSE, cvoffset = TRUE)
pl_eln_cvoffset_coeff3421 <- pl_eln$coefficients[pl_eln$coefficients != 0]


###____________________________###
###   block 4 as first block   ###
###____________________________###

set.seed(38488074)
pl_eln <- prioritylasso(X = data.matrix(data), Y = outcome, family = "cox", 
                        type.measure = "deviance", blocks = blocks4123, 
                        max.coef = c(10, Inf, Inf, Inf), block1.penalization = T, 
                        standardize = FALSE)
pl_eln_coeff4123 <- pl_eln$coefficients[pl_eln$coefficients != 0]


set.seed(38488074)
pl_eln <- prioritylasso(X = data.matrix(data), Y = outcome, family = "cox", 
                        type.measure = "deviance", blocks = blocks4123, 
                        max.coef = c(10, Inf, Inf, Inf), block1.penalization = T, 
                        standardize = FALSE, cvoffset = TRUE)
pl_eln_cvoffset_coeff4123 <- pl_eln$coefficients[pl_eln$coefficients != 0]


###

set.seed(38488074)
pl_eln <- prioritylasso(X = data.matrix(data), Y = outcome, family = "cox", 
                        type.measure = "deviance", blocks = blocks4132, 
                        max.coef = c(10, Inf, Inf, Inf), block1.penalization = T, 
                        standardize = FALSE)
pl_eln_coeff4132 <- pl_eln$coefficients[pl_eln$coefficients != 0]


set.seed(38488074)
pl_eln <- prioritylasso(X = data.matrix(data), Y = outcome, family = "cox", 
                        type.measure = "deviance", blocks = blocks4132, 
                        max.coef = c(10, Inf, Inf, Inf), block1.penalization = T, 
                        standardize = FALSE, cvoffset = TRUE)
pl_eln_cvoffset_coeff4132 <- pl_eln$coefficients[pl_eln$coefficients != 0]


###

set.seed(38488074)
pl_eln <- prioritylasso(X = data.matrix(data), Y = outcome, family = "cox", 
                        type.measure = "deviance", blocks = blocks4213, 
                        max.coef = c(10, Inf, Inf, Inf), block1.penalization = T, 
                        standardize = FALSE)
pl_eln_coeff4213 <- pl_eln$coefficients[pl_eln$coefficients != 0]


set.seed(38488074)
pl_eln <- prioritylasso(X = data.matrix(data), Y = outcome, family = "cox", 
                        type.measure = "deviance", blocks = blocks4213, 
                        max.coef = c(10, Inf, Inf, Inf), block1.penalization = T, 
                        standardize = FALSE, cvoffset = TRUE)
pl_eln_cvoffset_coeff4213 <- pl_eln$coefficients[pl_eln$coefficients != 0]


###

set.seed(38488074)
pl_eln <- prioritylasso(X = data.matrix(data), Y = outcome, family = "cox", 
                        type.measure = "deviance", blocks = blocks4231, 
                        max.coef = c(10, Inf, Inf, Inf), block1.penalization = T, 
                        standardize = FALSE)
pl_eln_coeff4231 <- pl_eln$coefficients[pl_eln$coefficients != 0]


set.seed(38488074)
pl_eln <- prioritylasso(X = data.matrix(data), Y = outcome, family = "cox", 
                        type.measure = "deviance", blocks = blocks4231, 
                        max.coef = c(10, Inf, Inf, Inf), block1.penalization = T, 
                        standardize = FALSE, cvoffset = TRUE)
pl_eln_cvoffset_coeff4231 <- pl_eln$coefficients[pl_eln$coefficients != 0]


###

set.seed(38488074)
pl_eln <- prioritylasso(X = data.matrix(data), Y = outcome, family = "cox", 
                        type.measure = "deviance", blocks = blocks4312, 
                        max.coef = c(10, Inf, Inf, Inf), block1.penalization = T, 
                        standardize = FALSE)
pl_eln_coeff4312 <- pl_eln$coefficients[pl_eln$coefficients != 0]


set.seed(38488074)
pl_eln <- prioritylasso(X = data.matrix(data), Y = outcome, family = "cox", 
                        type.measure = "deviance", blocks = blocks4312, 
                        max.coef = c(10, Inf, Inf, Inf), block1.penalization = T, 
                        standardize = FALSE, cvoffset = TRUE)
pl_eln_cvoffset_coeff4312 <- pl_eln$coefficients[pl_eln$coefficients != 0]


###

set.seed(38488074)
pl_eln <- prioritylasso(X = data.matrix(data), Y = outcome, family = "cox", 
                        type.measure = "deviance", blocks = blocks4321, 
                        max.coef = c(10, Inf, Inf, Inf), block1.penalization = T, 
                        standardize = FALSE)
pl_eln_coeff4321 <- pl_eln$coefficients[pl_eln$coefficients != 0]


set.seed(38488074)
pl_eln <- prioritylasso(X = data.matrix(data), Y = outcome, family = "cox", 
                        type.measure = "deviance", blocks = blocks4321, 
                        max.coef = c(10, Inf, Inf, Inf), block1.penalization = T, 
                        standardize = FALSE, cvoffset = TRUE)
pl_eln_cvoffset_coeff4321 <- pl_eln$coefficients[pl_eln$coefficients != 0]


######################################################
###   lambda.1se analysis: ELN2017 in categories   ###
######################################################

load("data_ELN_cat.RData")

data <- data_ELN_cat[, 2:dim(data_ELN_cat)[2]]
outcome <- data_ELN_cat[,1]
blocks1234 <- list(1:2, 3:10, 11:50, 51:dim(data)[2])


set.seed(38488074)
pl_kat1234_1se <- prioritylasso(X = data.matrix(data), Y = outcome, family = "cox",
                        type.measure = "deviance", blocks = blocks1234,
                        max.coef = c(Inf, Inf, Inf, 10), block1.penalization = T,
                        standardize = FALSE, lambda.type = "lambda.1se")
pl_kat_coeff1234 <- pl_kat1234_1se$coefficients[pl_kat1234_1se$coefficients != 0]


set.seed(38488074)
pl_kat1234cv_1se <- prioritylasso(X = data.matrix(data), Y = outcome, family = "cox",
                        type.measure = "deviance", blocks = blocks1234,
                        max.coef = c(Inf, Inf, Inf, 10), block1.penalization = T,
                        standardize = FALSE, cvoffset = TRUE, lambda.type = "lambda.1se")
pl_kat_coeffcv1234 <- pl_kat1234cv_1se$coefficients[pl_kat1234cv_1se$coefficients != 0]


# lasso _____________________________________________________________________________

set.seed(38488074)
lasso_kat <- cv.glmnet(x = as.matrix(data), y = outcome, family = "cox", type.measure = "deviance",
                       standardize = FALSE, pmax = 60)
lasso_kat_coeff <- lasso_kat$glmnet.fit$beta[,lasso_kat$lambda == lasso_kat$lambda.1se]
lasso_kat_coeff_neu <- lasso_kat_coeff[lasso_kat_coeff != 0]


###################################################
###   lambda.1se analysis: ELN 2017 variables   ###
###################################################

load("data_ELN_var.RData")

data <- data_ELN_var[,2:dim(data_ELN_var)[2]]
outcome <- data_ELN_var[,1]
blocks1234 <- list(1:19, 20:27, 28:67, 68:dim(data)[2])


set.seed(38488074)
pl_eln1234_1se <- prioritylasso(X = data.matrix(data), Y = outcome, family = "cox",
                                 type.measure = "deviance", blocks = blocks1234,
                                 max.coef = c(Inf, Inf, Inf, 10), block1.penalization = TRUE,
                                 standardize = FALSE, cvoffset = F, lambda.type = "lambda.1se")
pl_eln_coeff1234 <- pl_eln1234_1se$coefficients[pl_eln1234_1se$coefficients != 0]


set.seed(38488074)
pl_eln1234cv_1se <- prioritylasso(X = data.matrix(data), Y = outcome, family = "cox",
                                 type.measure = "deviance", blocks = blocks1234,
                                 max.coef = c(Inf, Inf, Inf, 10), block1.penalization = TRUE,
                                 standardize = FALSE, cvoffset = T, lambda.type = "lambda.1se")
pl_eln_coeffcv_1234 <- pl_eln1234cv_1se$coefficients[pl_eln1234cv_1se$coefficients != 0]


# lasso _____________________________________________________________________________

set.seed(38488074)
lasso_eln1234 <- cv.glmnet(x = as.matrix(data), y = outcome, family = "cox", type.measure = "deviance",
                           standardize = FALSE, pmax = 77)
lasso_ELN_coeff <- lasso_eln1234$glmnet.fit$beta[,lasso_eln1234$lambda == lasso_eln1234$lambda.1se]
lasso_ELN_coeff_neu <- lasso_ELN_coeff[lasso_ELN_coeff != 0]
